# Supplementary material for: 2-(2-Pyridylsulfan­yl)acetic acid
Source: Acta Crystallogr Sect E Struct Rep Online. 2009 Dec 24;66(Pt 1):o234. doi: 10.1107/S1600536809054373 (PMC2980086; doi:10.1107/S1600536809054373)
Supplement: Supplementary file 2 [file e-66-0o234-Isup2.hkl]

# 
# h,k,l, Fc-squared, Fo-squared, sigma(Fo-squared) and status flag 
# 
data_I
_shelx_title ' 1 in Pnma' 
_shelx_refln_list_code          4 
_shelx_F_calc_maximum      217.52 
_exptl_crystal_F_000       352.00 
_reflns_d_resolution_high  0.8101 
 
loop_ 
 _symmetry_equiv_pos_as_xyz 
 'x, y, z' 
 '-x+1/2, -y, z+1/2' 
 '-x, y+1/2, -z' 
 'x+1/2, -y+1/2, -z+1/2' 
 '-x, -y, -z' 
 'x-1/2, y, -z-1/2' 
 'x, -y-1/2, z' 
 '-x-1/2, y-1/2, z-1/2' 
 
_cell_length_a    14.5521 
_cell_length_b     6.6774 
_cell_length_c     7.7212 
_cell_angle_alpha  90.000 
_cell_angle_beta   90.000 
_cell_angle_gamma  90.000 
 
_shelx_F_squared_multiplier     1.000 
 
loop_ 
 _refln_index_h 
 _refln_index_k 
 _refln_index_l 
 _refln_F_squared_calc 
 _refln_F_squared_meas 
 _refln_F_squared_sigma 
 _refln_observed_status 
   2   0   0        6.54        6.46      2.81 o 
   4   0   0      473.08      415.95     20.77 o 
   6   0   0     1686.03     1835.59     61.47 o 
   8   0   0      137.59      182.16     10.67 o 
  10   0   0        9.00       19.37      5.61 o 
  12   0   0      473.63      418.20     17.68 o 
  14   0   0      192.43      188.89     14.03 o 
  16   0   0      918.99      827.42     45.75 o 
   2   1   0     1609.19     1760.35     46.24 o 
   4   1   0       80.85       76.48      4.55 o 
   6   1   0     5447.64     5719.16    113.72 o 
   8   1   0     2918.68     2882.98     95.74 o 
  10   1   0        2.08        6.25      5.86 o 
  12   1   0       21.43       39.74      7.82 o 
  14   1   0      270.57      269.89     19.23 o 
  16   1   0       12.15       24.27      7.03 o 
   0   2   0    47314.81    43937.12    405.01 o 
   2   2   0       25.30       25.82      5.61 o 
   4   2   0      302.84      289.93     10.67 o 
   6   2   0      924.49      892.82     43.50 o 
   8   2   0      101.80      113.95      9.82 o 
  10   2   0        0.94        5.61      7.02 o 
  12   2   0      332.21      312.67     17.12 o 
  14   2   0      107.53      105.81     17.12 o 
  16   2   0      588.79      572.01     26.94 o 
   2   3   0      453.50      462.55     22.17 o 
   4   3   0       62.52       58.94      9.54 o 
   6   3   0     1311.86     1349.19     60.34 o 
   8   3   0      843.48      791.49     34.80 o 
  10   3   0        3.28        0.84     10.95 o 
  12   3   0        5.49       13.19      9.26 o 
  14   3   0      107.38      127.99     14.03 o 
  16   3   0        9.42        6.17     11.51 o 
   0   4   0     5741.13     6173.08    238.85 o 
   2   4   0        9.59       15.16     10.67 o 
   4   4   0       81.02       76.06     10.67 o 
   6   4   0      215.94      208.26     15.44 o 
   8   4   0       36.87       31.72     12.35 o 
  10   4   0        0.15       12.91      7.86 o 
  12   4   0      106.55      104.69     15.72 o 
  14   4   0       20.28       19.37      9.26 o 
   2   5   0       74.35       37.05     11.51 o 
   4   5   0        6.00       17.68      8.98 o 
   6   5   0      164.99      179.91     17.96 o 
   8   5   0      104.22      117.88     16.00 o 
  10   5   0        1.59        1.12      9.54 o 
  12   5   0        0.05        3.65      9.26 o 
  14   5   0       18.10        6.46     12.07 o 
   0   6   0      505.11      419.04     28.35 o 
   2   6   0        0.35       -7.86      8.14 o 
   4   6   0        8.30        2.53     10.38 o 
   6   6   0       27.25       23.02     11.51 o 
   8   6   0        6.20        6.17     10.67 o 
  10   6   0        0.03       -0.28      9.82 o 
  12   6   0       15.26       29.19     14.31 o 
   2   7   0        6.17       -0.28     10.67 o 
   4   7   0        0.01       12.35      9.54 o 
   6   7   0       14.23       22.45     16.00 o 
   8   7   0        6.47       12.91     10.38 o 
   0   8   0       31.43       14.03     14.88 o 
   2   8   0        0.00       -3.09     10.67 o 
   4   8   0        0.38       12.63     10.38 o 
   1   0   1     2513.04     2697.53     32.82 o 
   2   0   1     1850.10     1951.41     44.42 o 
   3   0   1      886.22      882.94     23.58 o 
   4   0   1       42.04       40.83      3.47 o 
   5   0   1      270.40      301.26      7.93 o 
   6   0   1      219.75      267.67      9.40 o 
   7   0   1      326.72      374.44     28.21 o 
   8   0   1     2617.16     2573.13     91.17 o 
   9   0   1       61.84       57.51      7.16 o 
  10   0   1        6.23       11.68      4.24 o 
  11   0   1        1.02        0.34      4.79 o 
  12   0   1      210.26      177.95     10.67 o 
  13   0   1       33.03       38.04      6.15 o 
  14   0   1        3.33       -0.62      4.98 o 
  15   0   1        4.53        2.14      4.99 o 
  16   0   1        0.53       -3.52      4.84 o 
  17   0   1       91.63       86.78     16.42 o 
   0   1   1     1191.73      574.61    298.59 o 
   1   1   1      442.69      169.65     64.52 o 
   2   1   1     4554.83     4550.41     71.98 o 
   3   1   1       88.57       98.08      6.11 o 
   4   1   1      942.40      913.79     18.60 o 
   5   1   1      387.09      399.59      9.40 o 
   6   1   1        1.59        2.16      2.66 o 
   7   1   1        0.44        3.23      2.67 o 
   8   1   1      609.34      673.54     15.33 o 
   9   1   1      404.30      402.90      8.58 o 
  10   1   1      231.70      243.89      7.21 o 
  11   1   1      163.74      168.76      6.45 o 
  12   1   1      283.31      282.64      8.43 o 
  13   1   1       52.66       53.94      7.09 o 
  14   1   1      178.06      165.38     11.41 o 
  15   1   1       90.96       91.08      7.50 o 
  16   1   1      143.62      143.93      9.84 o 
  17   1   1       24.59       24.76      5.63 o 
   1   2   1     1173.99     1105.48     88.52 o 
   2   2   1      729.59      828.19     44.07 o 
   3   2   1      491.66      427.63     46.87 o 
   4   2   1       38.55       29.80      6.60 o 
   5   2   1      183.87      189.23     14.88 o 
   6   2   1      103.36       92.11      6.19 o 
   7   2   1      162.89      190.86     11.93 o 
   8   2   1     1404.91     1285.67     46.45 o 
   9   2   1       33.11       32.94      6.47 o 
  10   2   1        3.84        0.37      5.11 o 
  11   2   1        0.97        0.25      6.14 o 
  12   2   1      131.58      136.84     16.14 o 
  13   2   1       18.93       27.62      6.60 o 
  14   2   1        3.68       -1.07      4.86 o 
  15   2   1        3.10        6.97      6.47 o 
  16   2   1        0.09        6.06      6.74 o 
  17   2   1       58.03       49.95     10.18 o 
   0   3   1      292.20      255.03     67.64 o 
   1   3   1       52.27       50.98      7.14 o 
   2   3   1      892.70      807.39    149.74 o 
   3   3   1       51.67       47.91     11.09 o 
   4   3   1      272.40      243.73     29.61 o 
   5   3   1      121.33      114.80     12.07 o 
   6   3   1        3.75       -0.59      5.01 o 
   7   3   1        0.00        5.05      7.30 o 
   8   3   1      195.62      222.01     16.98 o 
   9   3   1      151.95      154.73     17.26 o 
  10   3   1      103.89      104.51      8.71 o 
  11   3   1       58.68       48.55      8.63 o 
  12   3   1      114.64      122.58      9.33 o 
  13   3   1       21.47       27.96      7.44 o 
  14   3   1       62.54       95.37      9.23 o 
  15   3   1       40.52       46.64      9.53 o 
  16   3   1       53.75       77.82      9.39 o 
   1   4   1      187.11      168.14     18.92 o 
   2   4   1       83.08       73.00      8.28 o 
   3   4   1       91.72       70.43     12.91 o 
   4   4   1        9.41       -0.61      5.71 o 
   5   4   1       31.96       25.45      6.07 o 
   6   4   1       15.32       -3.34     14.31 o 
   7   4   1       41.65       50.70      8.82 o 
   8   4   1      263.67      304.50     15.02 o 
   9   4   1        8.80        5.36      7.52 o 
  10   4   1        0.99        7.84      7.05 o 
  11   4   1        1.10        0.31      5.23 o 
  12   4   1       32.71       49.49      9.03 o 
  13   4   1        3.44       -6.80      8.98 o 
  14   4   1        3.38        2.10      6.11 o 
  15   4   1        1.13        2.88      7.14 o 
   0   5   1       28.60       32.59      7.14 o 
   1   5   1       13.23        7.18      4.48 o 
   2   5   1      102.24       68.56     11.23 o 
   3   5   1        5.37       15.44      8.70 o 
   4   5   1       31.75       31.66      9.02 o 
   5   5   1       13.95        5.53      8.07 o 
   6   5   1        1.71       -2.72      6.27 o 
   7   5   1        0.10        0.32      6.31 o 
   8   5   1       31.56       24.23      8.07 o 
   9   5   1       21.44        9.75      8.42 o 
  10   5   1       19.25       25.58     16.00 o 
  11   5   1        5.64        3.88     12.35 o 
  12   5   1       19.09       23.58     10.55 o 
  13   5   1        3.37        1.19      6.54 o 
  14   5   1        7.90       19.86     12.21 o 
   1   6   1       16.69       17.14      5.16 o 
   2   6   1        9.35        7.52      7.73 o 
   3   6   1        6.00        5.27      7.93 o 
   4   6   1        0.10        1.18      6.31 o 
   5   6   1        0.70       -4.14      6.63 o 
   6   6   1        1.07       -2.39      6.55 o 
   7   6   1        8.20       18.36     11.37 o 
   8   6   1       21.13        8.76      9.79 o 
   9   6   1        1.44        0.44      6.45 o 
  10   6   1        0.16        3.40      6.94 o 
  11   6   1        0.72        2.51      6.59 o 
  12   6   1        3.28        5.23      7.59 o 
   0   7   1        1.12        2.06      6.45 o 
   1   7   1        2.70        2.30      4.70 o 
   2   7   1        8.92        0.77      7.23 o 
   3   7   1        0.14       -2.75      5.53 o 
   4   7   1        1.45       -0.09      7.04 o 
   5   7   1        0.52        1.00      7.72 o 
   6   7   1        0.12       -3.22      5.43 o 
   7   7   1        0.09       -2.13      6.65 o 
   8   7   1        3.31        6.19      7.79 o 
   9   7   1        1.30        7.97      8.22 o 
   1   8   1        1.01       -0.71      4.50 o 
   2   8   1        1.20        2.15     11.51 o 
   3   8   1        0.16       -4.17      7.30 o 
   0   0   2     2228.06     2331.54     83.92 o 
   1   0   2      791.32      832.07     21.82 o 
   2   0   2        7.39        3.37      4.21 o 
   3   0   2      310.47      359.54     12.63 o 
   4   0   2     1996.67     2002.31     88.41 o 
   5   0   2      269.66      284.60     13.19 o 
   6   0   2      141.66      134.44      8.14 o 
   7   0   2       14.41       14.88      5.89 o 
   8   0   2      222.53      227.91     11.23 o 
   9   0   2      593.89      526.26     17.96 o 
  10   0   2      653.75      614.39     28.35 o 
  11   0   2      330.31      295.83     14.59 o 
  12   0   2      375.95      415.11     21.33 o 
  13   0   2       13.22       10.38      9.82 o 
  14   0   2        1.44       -2.25      7.58 o 
  15   0   2      128.76      112.55     13.19 o 
  16   0   2      124.59       95.99     13.19 o 
  17   0   2      108.21      107.50     13.47 o 
   1   1   2      787.14      795.34     36.66 o 
   2   1   2      107.46       89.11      4.95 o 
   3   1   2     1759.60     1719.47     61.05 o 
   4   1   2     2706.73     2725.14     76.41 o 
   5   1   2       41.66       50.64      7.02 o 
   6   1   2       22.67       25.65     12.91 o 
   7   1   2      372.81      373.54     11.51 o 
   8   1   2      124.18      129.57      7.31 o 
   9   1   2      210.40      220.44     32.14 o 
  10   1   2       31.82       35.43      7.16 o 
  11   1   2       35.44       31.55      6.88 o 
  12   1   2      513.92      496.29     15.37 o 
  13   1   2      186.81      191.48     15.86 o 
  14   1   2       11.34        3.00      6.05 o 
  15   1   2        1.62        2.67      5.76 o 
  16   1   2        7.55        7.31      6.17 o 
  17   1   2       66.74       64.97      8.90 o 
   0   2   2     1188.45      930.99     48.28 o 
   1   2   2      308.86      247.51     24.28 o 
   2   2   2        2.22        8.98      5.61 o 
   3   2   2      162.98      147.07      8.98 o 
   4   2   2      935.29      923.41     34.80 o 
   5   2   2      157.39      148.76      9.54 o 
   6   2   2       88.93       84.48      9.26 o 
   7   2   2        8.33        3.09      7.02 o 
   8   2   2      143.82      142.30     10.67 o 
   9   2   2      355.37      352.80     16.28 o 
  10   2   2      390.04      386.48     16.28 o 
  11   2   2      199.06      191.70     14.03 o 
  12   2   2      220.28      240.82     17.12 o 
  13   2   2        6.89        2.81      8.70 o 
  14   2   2        1.41        9.54      7.58 o 
  15   2   2       83.69       92.06     13.75 o 
  16   2   2       81.81      100.48     13.47 o 
  17   2   2       69.83       56.70     14.03 o 
   1   3   2      202.06      151.81     25.68 o 
   2   3   2       38.38       32.28      7.58 o 
   3   3   2      518.87      471.25     25.26 o 
   4   3   2      605.03      693.82     33.96 o 
   5   3   2       17.11       37.05      7.02 o 
   6   3   2       24.63       28.63      7.02 o 
   7   3   2      136.34      147.63     11.51 o 
   8   3   2       61.99       60.91      9.82 o 
   9   3   2       87.38       75.22     13.75 o 
  10   3   2        7.51       16.56      8.14 o 
  11   3   2       18.67       29.19     10.67 o 
  12   3   2      224.04      185.80     17.68 o 
  13   3   2       69.43       75.22     13.19 o 
  14   3   2        4.56        9.54      9.54 o 
  15   3   2        1.05       -2.25      8.70 o 
  16   3   2        3.75       13.75      9.26 o 
   0   4   2      229.02      237.17     14.03 o 
   1   4   2       54.43       59.77      6.71 o 
   2   4   2       10.00       10.95      6.46 o 
   3   4   2       22.72       13.75      7.30 o 
   4   4   2      149.84      177.10     14.31 o 
   5   4   2       28.06       38.73      9.82 o 
   6   4   2       32.12       45.75      9.82 o 
   7   4   2        1.72       -8.70     11.23 o 
   8   4   2       40.41       46.59     10.67 o 
   9   4   2       79.24       78.59     12.91 o 
  10   4   2      101.44      117.88     15.44 o 
  11   4   2       41.64       56.41     12.35 o 
  12   4   2       51.78       78.03     15.44 o 
  13   4   2        0.65        1.12      9.54 o 
  14   4   2        0.62       -0.84      8.14 o 
  15   4   2       23.35       26.94     16.28 o 
   1   5   2       21.67       23.89      6.79 o 
   2   5   2        4.53       -8.98      8.98 o 
   3   5   2       56.91       76.34     13.75 o 
   4   5   2       61.90       71.29     12.35 o 
   5   5   2        1.21        3.09      8.42 o 
   6   5   2        5.96        2.53      8.98 o 
   7   5   2       27.01       39.86     10.67 o 
   8   5   2       10.32       23.86     13.19 o 
   9   5   2       18.23       25.54     10.38 o 
  10   5   2        0.88        2.25      9.82 o 
  11   5   2        6.03        7.58     10.95 o 
  12   5   2       47.33       44.07     14.59 o 
  13   5   2        9.32       19.09     13.75 o 
   0   6   2       19.31       22.73     10.67 o 
   1   6   2        7.27        7.29      8.09 o 
   2   6   2        2.26       -3.65      8.98 o 
   3   6   2        0.53       10.10      8.42 o 
   4   6   2       14.27       15.44      9.54 o 
   5   6   2        0.80       -3.65      7.58 o 
   6   6   2        6.90       20.77     11.79 o 
   7   6   2        0.05       -1.40      8.42 o 
   8   6   2        5.89       -1.68     10.10 o 
   9   6   2        6.91        3.65     10.67 o 
  10   6   2       14.70       24.42     16.84 o 
  11   6   2        2.72        7.02     11.51 o 
   1   7   2        0.97       10.90      7.58 o 
   2   7   2        0.46       -2.25      9.54 o 
   3   7   2        2.31       -5.61      9.82 o 
   4   7   2        3.91       15.44     12.07 o 
   5   7   2        0.00       -3.09      8.70 o 
   6   7   2        0.42       13.75     10.10 o 
   7   7   2        2.60        1.96     11.79 o 
   8   7   2        0.58        0.28      8.98 o 
   0   8   2        0.84       -0.84      8.42 o 
   1   8   2        0.37       -3.73      6.54 o 
   2   8   2        0.27       -5.33      8.98 o 
   1   0   3       89.45       85.69      6.60 o 
   2   0   3        6.89       15.44      4.77 o 
   3   0   3     3344.92     3345.88    120.69 o 
   4   0   3       62.74       59.22      8.42 o 
   5   0   3       22.59       17.96      5.89 o 
   6   0   3      612.43      639.93     26.10 o 
   7   0   3      593.65      605.13     23.58 o 
   8   0   3      276.76      273.94     14.88 o 
   9   0   3     2484.68     2274.28     86.17 o 
  10   0   3      969.61      944.46     31.44 o 
  11   0   3      288.27      260.74     16.28 o 
  12   0   3       63.98       68.76     11.79 o 
  13   0   3      233.90      229.59     15.72 o 
  14   0   3       12.64        6.17     10.10 o 
  15   0   3       76.69       60.62     12.07 o 
  16   0   3        0.71        5.89      8.70 o 
  17   0   3      197.05      182.44     17.12 o 
   0   1   3       94.63       93.11      6.74 o 
   1   1   3      568.88      607.45     19.24 o 
   2   1   3     2312.59     2530.07     79.71 o 
   3   1   3      621.02      744.96     20.97 o 
   4   1   3      465.36      536.30     15.91 o 
   5   1   3     1895.40     1989.42     50.34 o 
   6   1   3       52.11       72.17      8.98 o 
   7   1   3       86.38       85.44      5.99 o 
   8   1   3       14.51       17.20      6.54 o 
   9   1   3      210.57      221.29     11.51 o 
  10   1   3      179.67      183.02     12.77 o 
  11   1   3     1102.27     1093.74     35.50 o 
  12   1   3      381.55      389.76     13.89 o 
  13   1   3      207.03      179.36     12.80 o 
  14   1   3       88.54       80.01     11.09 o 
  15   1   3      240.52      259.86     12.50 o 
  16   1   3       34.42       37.01      8.62 o 
   1   2   3       41.05       20.05      4.06 o 
   2   2   3       10.38        8.42      5.33 o 
   3   2   3     1742.10     1767.11     66.52 o 
   4   2   3       12.33        3.93      5.89 o 
   5   2   3        7.15       18.24      6.17 o 
   6   2   3      282.42      297.23     13.19 o 
   7   2   3      385.65      447.67     21.05 o 
   8   2   3      153.64      161.11     11.79 o 
   9   2   3     1584.98     1620.88     69.33 o 
  10   2   3      587.60      593.62     26.66 o 
  11   2   3      181.82      181.03     13.75 o 
  12   2   3       43.20       48.56     10.67 o 
  13   2   3      147.38      138.65     15.72 o 
  14   2   3        6.32        6.17      9.82 o 
  15   2   3       49.35       41.54     12.07 o 
  16   2   3        0.67       -1.96      7.58 o 
   0   3   3       65.56       65.96      8.98 o 
   1   3   3      221.24      177.27      8.71 o 
   2   3   3      538.80      453.28     23.58 o 
   3   3   3      196.03      208.54     14.59 o 
   4   3   3      108.32       99.08     11.51 o 
   5   3   3      608.27      609.34     25.82 o 
   6   3   3       13.35       14.03     10.38 o 
   7   3   3       34.37       32.00      9.26 o 
   8   3   3        2.84        2.25      8.70 o 
   9   3   3       78.89       94.31     10.95 o 
  10   3   3       93.35      108.62     14.31 o 
  11   3   3      444.87      491.17     24.14 o 
  12   3   3      141.34      149.88     15.72 o 
  13   3   3      100.84      108.06     14.31 o 
  14   3   3       38.96       57.26     11.79 o 
  15   3   3      101.70      158.86     17.96 o 
   1   4   3        5.47        8.46      5.73 o 
   2   4   3        4.50       -2.25     10.67 o 
   3   4   3      358.88      362.91     22.45 o 
   4   4   3        0.69        5.33      7.58 o 
   5   4   3        1.12        7.02      8.70 o 
   6   4   3       41.63       44.07     12.63 o 
   7   4   3      100.97      119.00     12.35 o 
   8   4   3       39.01       42.10     13.47 o 
   9   4   3      440.16      522.89     25.54 o 
  10   4   3      152.55      183.00     16.00 o 
  11   4   3       49.18       71.57     12.63 o 
  12   4   3       13.75        9.26     10.38 o 
  13   4   3       36.75       47.99     15.72 o 
  14   4   3        0.75       -4.21     10.95 o 
   0   5   3       14.01        8.98     10.38 o 
   1   5   3       29.57       39.24      8.56 o 
   2   5   3       60.09       34.80     12.63 o 
   3   5   3       27.97        3.37     12.63 o 
   4   5   3       12.41        4.77     13.75 o 
   5   5   3       85.32      122.93     15.44 o 
   6   5   3        0.77        3.37      9.82 o 
   7   5   3        5.08        8.42      8.42 o 
   8   5   3        0.24        1.12      8.70 o 
   9   5   3       13.49       27.23     12.91 o 
  10   5   3       22.87        2.53     12.35 o 
  11   5   3       81.31       93.74     15.16 o 
  12   5   3       24.43       39.86     13.75 o 
  13   5   3       24.19       22.45     15.72 o 
   1   6   3        0.11        2.68      5.71 o 
   2   6   3        0.39       -4.49      7.30 o 
   3   6   3       41.81       48.84     13.19 o 
   4   6   3        1.20       -1.68      9.26 o 
   5   6   3        0.37        1.68      8.42 o 
   6   6   3        3.76       20.21      9.26 o 
   7   6   3       10.24       30.59     10.95 o 
   8   6   3        6.95       -2.81     11.79 o 
   9   6   3       59.23       35.65     20.49 o 
  10   6   3       21.39        2.25     12.07 o 
   0   7   3        1.48       -2.25     10.10 o 
   1   7   3        1.24        0.44      5.97 o 
   2   7   3        4.80        4.21     11.51 o 
   3   7   3        2.51        1.96     11.23 o 
   4   7   3        1.08        8.14      9.54 o 
   5   7   3        5.54       15.72     10.10 o 
   6   7   3        0.00       -5.89      7.58 o 
   7   7   3        0.25       -7.86      8.98 o 
   0   0   4      200.47      224.54     10.10 o 
   1   0   4      720.91      785.31     33.40 o 
   2   0   4      412.45      407.25     18.52 o 
   3   0   4      276.17      308.74     13.47 o 
   4   0   4       10.98       17.96      5.89 o 
   5   0   4        3.37       -3.65      5.61 o 
   6   0   4      165.43      161.39      9.82 o 
   7   0   4       68.63       84.48      8.98 o 
   8   0   4       81.39       81.96      9.26 o 
   9   0   4      160.96      156.33     12.07 o 
  10   0   4       98.99      100.48     10.67 o 
  11   0   4       80.83       79.43     11.23 o 
  12   0   4       17.88       26.38      8.42 o 
  13   0   4        9.46       10.67      9.26 o 
  14   0   4       52.00       43.78     11.23 o 
  15   0   4      122.89      104.69     13.19 o 
  16   0   4       56.51       60.91     12.35 o 
   1   1   4      715.75      713.65     21.80 o 
   2   1   4      871.90      882.91     26.74 o 
   3   1   4      148.10      145.31     13.33 o 
   4   1   4       34.65       37.93      6.12 o 
   5   1   4       30.96       45.84      6.32 o 
   6   1   4      240.44      241.63      8.83 o 
   7   1   4      689.50      694.65     23.71 o 
   8   1   4      168.87      177.17     17.12 o 
   9   1   4        6.06        2.70      5.65 o 
  10   1   4      331.02      340.17     12.66 o 
  11   1   4      151.78      163.26     17.96 o 
  12   1   4        0.06       -0.96      5.23 o 
  13   1   4      226.13      254.29     13.47 o 
  14   1   4      110.31      106.61     13.05 o 
  15   1   4       48.24       44.77     12.49 o 
  16   1   4        6.56       11.93      6.84 o 
   0   2   4      126.35      124.90     10.10 o 
   1   2   4      436.11      408.92     17.26 o 
   2   2   4      238.35      242.50     14.31 o 
   3   2   4      147.66      156.90     11.23 o 
   4   2   4        6.57       27.23      7.30 o 
   5   2   4        1.77       -2.81      7.58 o 
   6   2   4       90.23       88.41     10.95 o 
   7   2   4       37.27       49.68      9.82 o 
   8   2   4       50.26       55.85      9.82 o 
   9   2   4       96.99      100.48     10.95 o 
  10   2   4       58.52       57.82     13.75 o 
  11   2   4       59.38       54.45     11.79 o 
  12   2   4       12.01       -0.28      8.14 o 
  13   2   4        7.14        3.65      8.70 o 
  14   2   4       34.99       28.35     14.88 o 
  15   2   4       76.18       72.13     16.00 o 
   1   3   4      251.57      249.86     18.38 o 
   2   3   4      277.03      251.20     16.00 o 
   3   3   4       49.89       46.31      9.82 o 
   4   3   4        8.69       12.07      7.02 o 
   5   3   4       11.01       26.94      9.26 o 
   6   3   4       89.87       85.60     11.51 o 
   7   3   4      261.22      271.41     16.28 o 
   8   3   4       75.78       74.66     10.67 o 
   9   3   4        0.79       10.38     10.95 o 
  10   3   4      138.50      138.09     16.28 o 
  11   3   4       71.47       63.43     16.84 o 
  12   3   4        0.36        8.42      8.42 o 
  13   3   4       86.97      104.69     14.31 o 
  14   3   4       41.33       68.48     14.03 o 
   0   4   4       31.23       30.31     10.95 o 
   1   4   4       86.17       81.72      8.42 o 
   2   4   4       48.11       18.24     10.10 o 
   3   4   4       39.08       44.07     11.79 o 
   4   4   4        1.94       10.67      7.86 o 
   5   4   4        0.10       -7.58      8.42 o 
   6   4   4       14.28       14.31     10.95 o 
   7   4   4        4.86        5.05      9.82 o 
   8   4   4       13.93       28.35      9.54 o 
   9   4   4       24.09       49.96     10.95 o 
  10   4   4       12.76        9.26     10.67 o 
  11   4   4       23.52       28.35     13.47 o 
  12   4   4        3.93        8.14     10.38 o 
  13   4   4        3.36        1.12      8.98 o 
   1   5   4       45.58       55.09      8.95 o 
   2   5   4       38.07       40.98     14.59 o 
   3   5   4        9.35       16.56     11.51 o 
   4   5   4        0.50        0.00      8.70 o 
   5   5   4        0.54        4.21      7.58 o 
   6   5   4       13.07       14.03     11.79 o 
   7   5   4       36.14       20.21     15.72 o 
   8   5   4       14.60        8.98     10.67 o 
   9   5   4        0.36       -1.40      7.58 o 
  10   5   4       26.98       14.31     12.91 o 
  11   5   4       17.18       23.02     13.19 o 
  12   5   4        0.50       -7.30      9.82 o 
   0   6   4        2.53       -3.65      8.42 o 
   1   6   4        4.55        8.16      6.43 o 
   2   6   4        3.88       21.61      9.26 o 
   3   6   4        7.44        5.61     10.38 o 
   4   6   4        0.57        1.12      9.82 o 
   5   6   4        0.12       -1.96      7.30 o 
   6   6   4        0.40        9.82      9.82 o 
   7   6   4        0.01        1.96      9.26 o 
   8   6   4        2.07        0.56      8.42 o 
   9   6   4        2.78       10.67     12.91 o 
   1   7   4        4.79        1.40      7.19 o 
   2   7   4        2.47       -3.37      8.14 o 
   3   7   4        0.77       10.67     12.35 o 
   4   7   4        0.01       -0.56      9.26 o 
   5   7   4        0.01        3.37      7.86 o 
   1   0   5      596.39      591.79     17.10 o 
   2   0   5     1762.25     1671.12     65.96 o 
   3   0   5      148.48      154.09     10.95 o 
   4   0   5      223.04      250.92     12.91 o 
   5   0   5       10.91        0.84      6.74 o 
   6   0   5       14.29        3.93      7.02 o 
   7   0   5      204.88      189.17     13.19 o 
   8   0   5      233.45      222.29     16.00 o 
   9   0   5      113.93      123.21     12.07 o 
  10   0   5       70.05       63.99     10.38 o 
  11   0   5        9.44        8.70      8.70 o 
  12   0   5       63.05       53.61      9.82 o 
  13   0   5      107.71       97.95     12.07 o 
  14   0   5      186.84      188.33     16.56 o 
  15   0   5      129.80      149.88     16.00 o 
   0   1   5       62.34       59.02      5.75 o 
   1   1   5       79.30       81.03      5.12 o 
   2   1   5       54.72       69.64     15.86 o 
   3   1   5        0.05       -4.41      4.41 o 
   4   1   5      160.09      152.93      8.31 o 
   5   1   5      233.49      254.48      9.81 o 
   6   1   5      630.49      633.85     18.63 o 
   7   1   5        2.29        8.82      5.03 o 
   8   1   5      133.33      120.24      8.34 o 
   9   1   5        7.51       -0.88      5.23 o 
  10   1   5      447.15      451.24     25.54 o 
  11   1   5       15.89       10.41      6.28 o 
  12   1   5       28.22       19.67      8.92 o 
  13   1   5       18.44       14.88      7.03 o 
  14   1   5       19.93        7.90      7.31 o 
  15   1   5       64.65       58.90      9.61 o 
   1   2   5      363.11      356.62     13.17 o 
   2   2   5     1010.40      961.02     42.94 o 
   3   2   5      105.45      101.32     11.79 o 
   4   2   5      118.03      113.95     11.79 o 
   5   2   5       10.94       -1.68      8.14 o 
   6   2   5       16.01       18.80      9.26 o 
   7   2   5      121.50      129.67     13.19 o 
   8   2   5      165.98      158.02     14.59 o 
   9   2   5       69.68       82.52     12.63 o 
  10   2   5       47.37       49.68     10.67 o 
  11   2   5        6.62       13.19      8.98 o 
  12   2   5       36.11       37.89      9.82 o 
  13   2   5       72.15       73.26     14.03 o 
  14   2   5      120.62      137.53     15.72 o 
   0   3   5       50.66       50.52     10.67 o 
   1   3   5       19.91       19.15      6.43 o 
   2   3   5       32.37       28.35      9.54 o 
   3   3   5        1.46       12.63      9.26 o 
   4   3   5       54.33       42.38     10.67 o 
   5   3   5       94.97       99.64     13.47 o 
   6   3   5      220.26      217.52     17.12 o 
   7   3   5        0.45        4.21      8.42 o 
   8   3   5       50.34       53.05     12.07 o 
   9   3   5        4.66       -7.86      7.86 o 
  10   3   5      158.77      165.88     16.56 o 
  11   3   5        7.75       16.84      9.26 o 
  12   3   5        8.16       -1.68      8.14 o 
  13   3   5        6.98       -2.25      7.58 o 
   1   4   5       95.57       99.68      9.52 o 
   2   4   5      225.65      209.38     18.24 o 
   3   4   5       38.37       20.21     10.95 o 
   4   4   5       23.07       29.47      9.82 o 
   5   4   5        7.03       -5.61     10.38 o 
   6   4   5        8.12       11.51      9.26 o 
   7   4   5       27.97       40.98     10.10 o 
   8   4   5       51.79       46.87     14.59 o 
   9   4   5       17.11       -7.58      8.98 o 
  10   4   5       13.80        8.98      9.82 o 
  11   4   5        2.16       12.63      8.70 o 
  12   4   5        6.19        1.40      9.54 o 
   0   5   5       12.25        4.21     10.95 o 
   1   5   5        1.18        5.84      5.85 o 
   2   5   5        5.87        2.53      8.98 o 
   3   5   5        1.54        1.12      9.26 o 
   4   5   5        8.02       17.12     10.67 o 
   5   5   5       17.28       11.51     14.59 o 
   6   5   5       28.46       37.33     13.47 o 
   7   5   5        0.00       -4.77      7.58 o 
   8   5   5        9.47       -1.12     12.07 o 
   9   5   5        1.45       -4.77      8.98 o 
  10   5   5       21.55       63.43     15.44 o 
   1   6   5       13.16       10.44      7.93 o 
   2   6   5       24.65       38.45     16.56 o 
   3   6   5        7.17       11.23     10.95 o 
   4   6   5        2.22        0.56      8.70 o 
   5   6   5        1.98       -0.56      8.14 o 
   6   6   5        1.14       10.38     10.38 o 
   7   6   5        2.96       -2.81     10.38 o 
   0   7   5        0.96        3.09     11.23 o 
   0   0   6      224.52      249.24     15.72 o 
   1   0   6      667.16      681.70     22.78 o 
   2   0   6       34.33       18.52      8.42 o 
   3   0   6       44.26       50.24      8.14 o 
   4   0   6      227.15      233.80     14.59 o 
   5   0   6       71.89       56.98      8.98 o 
   6   0   6      751.32      681.19     29.47 o 
   7   0   6        2.66       -0.84      8.14 o 
   8   0   6      111.81       88.13     11.51 o 
   9   0   6        1.30       -0.84      6.46 o 
  10   0   6      386.86      382.84     19.09 o 
  11   0   6        0.05        4.77      7.02 o 
  12   0   6       74.44       70.73     11.23 o 
  13   0   6       62.89       78.87     17.68 o 
   1   1   6      437.32      419.61      9.61 o 
   2   1   6     1195.32     1207.40     92.20 o 
   3   1   6       54.62       51.66      6.65 o 
   4   1   6      302.20      338.42     12.48 o 
   5   1   6       11.50        0.00      5.95 o 
   6   1   6       15.34        9.72      5.79 o 
   7   1   6      267.22      246.51     10.98 o 
   8   1   6       23.12       34.04      6.23 o 
   9   1   6       17.04       15.95      6.23 o 
  10   1   6       25.48       26.20     17.96 o 
  11   1   6       12.06        7.12      5.15 o 
  12   1   6       96.90       96.29     10.10 o 
  13   1   6        0.00       -4.75      4.75 o 
   0   2   6      157.52      154.93     12.91 o 
   1   2   6      455.34      460.91     23.16 o 
   2   2   6       19.19       16.56      8.70 o 
   3   2   6       25.78       27.79     10.67 o 
   4   2   6      136.77      122.37     12.91 o 
   5   2   6       46.57       46.87      9.54 o 
   6   2   6      467.28      447.39     29.47 o 
   7   2   6        1.50        9.82      7.02 o 
   8   2   6       69.53       41.54     10.38 o 
   9   2   6        0.79        3.09      7.02 o 
  10   2   6      235.40      261.59     19.37 o 
  11   2   6        0.00        2.25      7.30 o 
  12   2   6       45.74       46.59     11.79 o 
  13   2   6       44.31       69.05     12.07 o 
   1   3   6      182.27      182.63     10.70 o 
   2   3   6      447.72      435.04     20.77 o 
   3   3   6       27.33       27.79     10.95 o 
   4   3   6      113.34      121.53     15.16 o 
   5   3   6        9.02        5.33      9.82 o 
   6   3   6        8.26        0.56     12.07 o 
   7   3   6      123.85      125.74     14.31 o 
   8   3   6       11.53        6.74     11.51 o 
   9   3   6        9.15        7.30      8.98 o 
  10   3   6       10.74       28.35     11.79 o 
  11   3   6        6.52       14.03     12.35 o 
  12   3   6       38.28       11.79     18.24 o 
   0   4   6       49.65       41.54     12.91 o 
   1   4   6      143.96      176.02     12.74 o 
   2   4   6        4.72        3.37      8.98 o 
   3   4   6        7.25       -0.84      9.54 o 
   4   4   6       31.02       23.58     11.23 o 
   5   4   6       14.16       16.84     11.51 o 
   6   4   6      116.77      111.71     16.84 o 
   7   4   6        0.33       -5.89      8.42 o 
   8   4   6       17.94       23.86     13.47 o 
   9   4   6        0.30       -7.58      7.58 o 
  10   4   6       54.20       53.61     15.44 o 
   1   5   6       38.02       43.95     15.30 o 
   2   5   6       70.25       74.94     16.56 o 
   3   5   6        6.34       -9.26      9.54 o 
   4   5   6       17.77        9.26     12.63 o 
   5   5   6        2.92        8.14     10.38 o 
   6   5   6        1.68        7.30      8.98 o 
   7   5   6       26.10       30.59     12.91 o 
   8   5   6        2.19       17.40     11.51 o 
   0   6   6        6.10        0.56      8.70 o 
   1   6   6       22.27       31.58      9.70 o 
   2   6   6        0.83        0.00      8.98 o 
   3   6   6        1.40       -7.86      8.14 o 
   4   6   6        2.73        6.17     12.07 o 
   1   0   7      150.41      147.31     25.12 o 
   2   0   7      207.61      220.89     14.59 o 
   3   0   7       16.90       26.10      8.70 o 
   4   0   7       57.32       43.50      9.54 o 
   5   0   7       24.36       13.47      7.86 o 
   6   0   7       10.72       12.07      6.74 o 
   7   0   7       83.05       74.94     11.79 o 
   8   0   7       23.82        5.61      9.82 o 
   9   0   7      203.71      171.49     15.16 o 
  10   0   7       17.58        8.42      9.82 o 
  11   0   7       46.50       54.17     10.95 o 
  12   0   7      154.56      122.37     17.40 o 
   0   1   7      179.90      185.30     26.24 o 
   1   1   7      205.90      207.46      7.88 o 
   2   1   7      123.00      125.18      9.72 o 
   3   1   7       58.80       50.20      6.94 o 
   4   1   7      152.12      154.66     14.59 o 
   5   1   7       58.72       71.35      8.98 o 
   6   1   7      155.59      175.64     12.49 o 
   7   1   7      145.35      144.42     10.31 o 
   8   1   7       10.06        7.20      6.71 o 
   9   1   7        1.45        1.94      5.65 o 
  10   1   7      225.53      189.72     11.61 o 
  11   1   7       68.11       73.91      9.99 o 
   1   2   7      103.44      116.20      9.03 o 
   2   2   7      125.61      122.37     13.19 o 
   3   2   7        9.22        9.54     10.38 o 
   4   2   7       40.40       32.28      9.82 o 
   5   2   7       15.65       11.79     11.23 o 
   6   2   7        9.07       16.56      9.26 o 
   7   2   7       47.21       49.40     12.91 o 
   8   2   7       13.59        4.77      9.82 o 
   9   2   7      128.23      113.11     16.00 o 
  10   2   7       10.76       15.72      9.54 o 
  11   2   7       31.84       30.31     17.12 o 
   0   3   7       91.59       81.68     13.19 o 
   1   3   7       76.73       97.13     10.81 o 
   2   3   7       46.39       48.84     13.19 o 
   3   3   7       27.06       23.86     11.23 o 
   4   3   7       64.26       73.82     16.00 o 
   5   3   7       23.30       39.86     13.75 o 
   6   3   7       59.80       70.45     16.84 o 
   7   3   7       64.21       62.31     15.72 o 
   8   3   7        5.94       14.31     12.35 o 
   9   3   7        0.38       -3.93      8.14 o 
  10   3   7       96.99      111.99     15.16 o 
   1   4   7       35.94       35.38      9.23 o 
   2   4   7       26.73       37.89     12.35 o 
   3   4   7        1.21        0.56      8.42 o 
   4   4   7       12.68       17.40     10.67 o 
   5   4   7        4.26       -4.49      7.86 o 
   6   4   7        4.30        9.26     10.10 o 
   7   4   7        7.97        1.96     10.38 o 
   8   4   7        2.51        2.53      9.82 o 
   0   5   7       24.45        8.98     16.56 o 
   1   5   7       10.73       13.05      8.41 o 
   2   5   7        8.07        4.77     10.10 o 
   3   5   7        6.14       17.96     10.95 o 
   4   5   7       11.19        7.86     12.35 o 
   5   5   7        3.69        7.86      9.54 o 
   0   0   8       55.98       71.85     10.67 o 
   1   0   8      408.84      420.59     15.17 o 
   2   0   8        3.31        6.17      7.02 o 
   3   0   8       19.26        1.96      7.86 o 
   4   0   8        2.59       11.79      7.30 o 
   5   0   8      384.25      379.19     20.77 o 
   6   0   8      140.65      129.95     12.91 o 
   7   0   8       75.00       77.18     12.35 o 
   8   0   8        0.89        1.68      7.58 o 
   9   0   8       13.82        5.33      8.42 o 
   1   1   8       54.46       46.30      5.51 o 
   2   1   8       52.74       53.30      8.36 o 
   3   1   8      126.88      139.80     12.07 o 
   4   1   8        2.08        3.92      5.65 o 
   5   1   8        0.73        2.01      6.11 o 
   6   1   8       37.76       29.21      9.12 o 
   7   1   8      190.68      178.43     12.01 o 
   8   1   8        0.01        2.06      4.84 o 
   9   1   8       47.54       35.35     10.71 o 
   0   2   8       34.38       33.96      9.82 o 
   1   2   8      255.02      266.95     20.21 o 
   2   2   8        1.19       -6.46      6.46 o 
   3   2   8       13.43       12.07      8.42 o 
   4   2   8        2.57        7.86     10.10 o 
   5   2   8      254.26      285.16     19.93 o 
   6   2   8       92.65       87.85     13.47 o 
   7   2   8       50.07       63.15     12.35 o 
   8   2   8        0.72       -7.02      7.02 o 
   1   3   8       21.48       16.38      9.07 o 
   2   3   8       24.85       19.93     14.03 o 
   3   3   8       51.78       63.43     13.19 o 
   4   3   8        1.80        1.40      8.98 o 
   5   3   8        0.14        3.37      9.82 o 
   6   3   8       13.95       13.47     12.91 o 
   7   3   8       72.11       58.66     17.12 o 
   0   4   8        8.94        6.46     10.67 o 
   1   4   8       65.16       75.02     11.09 o 
   2   4   8        0.01       15.44     12.63 o 
   3   4   8        4.11        2.53     10.10 o 
   4   4   8        1.62       -2.81      8.42 o 
   1   0   9       40.29       32.96      8.79 o 
   2   0   9        0.22       -0.28      7.86 o 
   3   0   9       86.34      114.23     13.75 o 
   4   0   9      212.41      209.94     18.52 o 
   5   0   9        7.05       13.75      8.98 o 
   0   1   9        2.39        1.13      5.26 o 
   1   1   9       69.46       66.86      7.36 o 
   2   1   9        2.55        1.53      5.23 o 
   3   1   9       50.14       60.98     15.02 o 
   4   1   9       30.63       39.10      7.44 o 
   5   1   9      157.90      166.95     12.11 o 
   1   2   9       25.69       34.50      7.79 o 
   2   2   9        0.21        2.81      8.70 o 
   3   2   9       52.61       41.82     15.16 o 
   4   2   9      140.13      156.05     16.56 o 
                                                 
